# Supplementary material for: Patterns of reproductive isolation in a haplodiploid mite, Amphitetranychus viennensis: prezygotic isolation, hybrid inviability and hybrid sterility
Source: BMC Ecol Evol. 2021 Sep 23;21:177. doi: 10.1186/s12862-021-01896-5 (PMC8459536; doi:10.1186/s12862-021-01896-5)
Supplement: Supplementary file 1 — Additional file 1: Table S1. Number of eggs laid during the first five days of the oviposition period, hatchability, survival rate of immature stages, female ratio of offspring and female offspring per ovipositing female in crosses. [file 12862_2021_1896_MOESM1_ESM.xlsx]

## Sheet: Table S1
	Table S1. Number of eggs laid during the first five days of the oviposition period, hatchability, survival rate of immature stages, female ratio of offspring and female offspring per ovipositing female in crosses among seven Amphitetranychus viennensis populations F: France; T: Turkey; I: Iran; CIM: Inner Mongolia, Eastern China; CN: Eastern China; K: Korea; J: Japan.
	Cross		na		Number of eggs laid per female				Hatchability (%)				Survival rate of immatures (%)				Female ratio of surviving offspring (%)				Female offspring/ ovipositing female
	♀ × ♂
	F×F		21（100）		21	±	0.53 a		95.39	±	1.08 ab		91.51	±	1.07 ab		86.24	±	1.40 bc		15.81	±	0.53 a
	T×T		14(100）		12	±	0.52 e		98.21	±	1.29 a		97.03	±	1.12 a		74.78	±	1.10 cd		8.57	±	0.47 b
	F×T		21（100）		14.7	±	0.51 cd		86	±	2.27 b		95.54	±	0.95 a		77.85	±	1.06 cd		9.4	±	0.44 ab
	T×F		17（100）		13.63	±	0.61 de		97.72	±	1.17 a		95.22	±	1.02 a		71.34	±	1.65 d		9.06	±	0.49 ab
	（F×T）×F		30（100）		15.47	±	0.55 cd		51.78	±	4.34 c		69.47	±	4.83 bc		94.56	±	1.7 a		5.37	±	0.58 c
	（F×T）×T		26（100）		16.69	±	0.64 bc		48.77	±	4.63 c		70.37	±	5.27 bc		91.54	±	2.27 a		5.46	±	0.77 c
	（T×F）×F		30（100）		14.8	±	0.57 cd		55.41	±	3.25 c		73.27	±	4.59 bc		90.48	±	2.92 ab		5.33	±	0.57 c
	（T×F）×T		32（100）		19.47	±	0.76 ab		61.65	±	3.91 c		60.57	±	4.42 c		95.1	±	1.46 a		7.63	±	0.91 bc
	F-valueb				F7, 181	=	17.806***		F7, 181	=	47.251***		F7, 181	=	11.065***		F7, 177	=	20.085***		F7, 181	=	11.681***
	F×F		21（100）		21	±	0.53 a		95.39	±	1.08 a		91.51	±	1.07 abc		86.24	±	1.40 b		15.81	±	0.53 a
	I×I		18（100）		12.61	±	0.41 c		97.44	±	1.01 a		96.69	±	0.90 a		74.16	±	1.41 b		8.83	±	0.37 a
	F×I		23（100）		15.52	±	0.61 b		98.21	±	0.75 a		96.4	±	0.76 ab		80.61	±	0.94 c		11.83	±	0.48 ab
	I×F		17（100）		11.88	±	0.42 d		95.39	±	1.10 a		97.48	±	1.00 a		73.02	±	1.27 d		8.12	±	0.41 c
	（F×I）×F		29（100）		15.45	±	0.38 b		0	±	0.00 c		-				-				-
	（F×I）×I		29（100）		14.38	±	0.39 bc		0	±	0.00 c		-				-				-
	（I×F）×F		26（100）		13.92	±	0.40 bc		40.27	±	2.67 b		78.18	±	4.69 c		100	±	0.00 a		4.54	±	0.39 d
	（I×F）×I		28（100）		13.75	±	0.29 bc		40.41	±	3.30 b		80.49	±	4.08 bc		100	±	0.00 a		4.29	±	0.33 d
	F-valueb				F7, 183	=	28.841***		F7, 183	=	636.804***		F5, 127	=	6.115***		F5, 126	=	447.132***		F5, 127	=	53.715***
	F×F		21（100）		21	±	0.53 a		95.39	±	1.08 b		91.51	±	1.07 b		86.24	±	1.40 a		15.81	±	0.53 a
	CIM×CIM		29（100）		11.97	±	0.41 c		98.83	±	0.57 a		94.5	±	0.98 ab		74.79	±	1.37 b		8.41	±	0.39 b
	F×CIM		17（100）		12.94	±	0.75 c		21.86	±	2.43 d		93.33	±	3.72 a		0	±	0.00 c		0	±	0.00 c
	CIM×F		31（100）		15.58	±	0.60 b		36.8	±	3.27 c		96.33	±	1.21 a		0	±	0.00 c		0	±	0.00 c
	F-valueb				F3, 94	=	39.931***		F3, 94	=	290.158***		F3, 94	=	4.277***		F3, 94	=	2373.686***		F3, 94	=	3764.953***
	F×F		21（100）		21	±	0.53 a		95.39	±	1.08 a		91.51	±	1.07 ab		86.24	±	1.40 a		15.81	±	0.53 a
	CN×CN		19（100）		21	±	0.84 a		97.71	±	0.92 a		93.29	±	1.79 a		80.8	±	1.17 b		15.37	±	0.61 a
	F×CN		20（100）		20.3	±	0.71 a		14.88	±	1.91 c		72.33	±	6.92 b		0	±	0.00 c		0	±	0.00 b
	CN×F		30（100）		16.73	±	0.66 b		55.65	±	4.03 b		91.67	±	2.40 a		0	±	0.00 c		0	±	0.00 b
	F-valueb				F3, 86	=	10.991***		F3, 86	=	175.098***		F3, 86	=	3.906*		F3, 85	=	3073.888***		F3, 86	=	7081.516***
	F×F		21（100）		21	±	0.53 a		95.39	±	1.08 a		91.51	±	1.07 a		86.24	±	1.40 a		15.81	±	0.53 a
	K×K		19（100）		14.58	±	0.77 b		98.01	±	0.80 a		94.21	±	1.05 a		77.18	±	1.48 b		10.42	±	0.63 b
	F×K		17（100）		12.18	±	0.40 c		50.83	±	5.80 b		36.11	±	7.34 b		0	±	0.00 c		0	±	0.00 c
	K×F		23（100）		14.74	±	0.53 b		61.05	±	3.38 b		86.45	±	4.35 a		0	±	0.00 c		0	±	0.00 c
	F-valueb				F3, 76	=	36.464***		F3, 76	=	65.090***		F3, 76	=	27.191***		F3, 73	=	1992.347***		F3, 76	=	3328.133***
	F×F		21（100）		21	±	0.53 a		95.39	±	1.08 a		91.51	±	a1.07 ab		86.24	±	a1.40 abc		15.81	±	0.53 a
	J×J		30（100）		20.5	±	0.43 a		97.85	±	0.73 a		97.84	±	a0.89 a		84.69	±	a0.54 bc		16.6	±	0.38 a
	F×J		29（100）		19.24	±	0.51 a		62.54	±	5.59 b		60.32	±	a4.20 bc		64.21	±	a5.66 c		5.17	±	0.80 bc
	J×F		31（100）		17.94	±	0.40 ab		86.67	±	2.91 a		58.32	±	a4.52 bc		59.9	±	a4.81 c		6.42	±	0.86 b
	（F×J）×F		24（41.7）		10.4	±	2.24 d		16.83	±	5.53 c		63.89	±	15.16 bc		100	±	a0.00 a		1.5	±	0.43 cd
	（F×J）×J		23（56.5）		13.69	±	1.30 bc		8.88	±	2.69 c		36.9	±	13.10 c		100	±	a0.00 a		1	±	0.38 d
	（J×F）×F		22（54.5）		12.58	±	1.48 cd		7.03	±	2.54 c		66.67	±	21.08 abc		87.5	±	12.50 ab		0.83	±	0.31 d
	（J×F）×J		28（78.6）		14.18	±	1.06 bc		10.59	±	2.04 c		56	±	10.46 bc		100	±	a0.00 a		1.4	±	0.35 d
	F-valueb				F7, 160	=	14.229***		F7, 160	=	97.480***		F7, 137	=	11.402***		F7, 128	=	15.290***		F7, 137	=	33.359***
	T×T		14（100）		12	±	0.52 c		98.21	±	1.29 a		97.03	±	1.12 a		74.78	±	1.10 b		8.57	±	0.47 a
	I×I		18（100）		12.61	±	0.41 c		97.44	±	1.01 a		96.69	±	0.90 a		74.16	±	1.41 b		8.83	±	0.37 a
	T×I		18（100）		12.22	±	0.48 c		99.54	±	0.46 a		96.41	±	1.00 a		60.65	±	2.88 c		7.11	±	0.46 a
	I×T		13（100）		14.23	±	0.73 bc		95.35	±	2.04 a		95.79	±	1.17 a		68.01	±	2.53 bc		8.77	±	0.50 a
	（T×I）×T		31（100）		18.1	±	0.56 a		0	±	0.00 c		-				-				-
	（T×I）×I		26（100）		15.27	±	0.61 b		0	±	0.00 c		-				-				-
	（I×T）×T		28（100）		13.64	±	0.37 bc		36.65	±	2.65 b		63.02	±	6.09 b		99.2	±	0.80 a		2.93	±	0.31 b
	（I×T）×I		28（100）		16	±	0.58 ab		39.28	±	3.08 b		68.71	±	5.07 b		99.04	±	0.96 a		4.21	±	0.47 b
	F-valueb				F7, 168	=	14.715***		F7, 168	=	642.244***		F5, 113	=	11.707***		F5, 108	=	206.365***		F5, 113	=	19.988***
	T×T		14(100）		12	±	0.52 b		98.21	±	1.29 a		97.03	±	1.12 a		74.78	±	1.10 a		8.57	±	0.47 a
	CIM×CIM		29（100）		11.97	±	0.41 b		98.83	±	0.57 a		94.5	±	0.98 a		74.79	±	1.37 a		8.41	±	0.39 a
	T×CIM		21（100）		14.62	±	0.60 a		55.5	±	5.44 b		55.75	±	5.82 b		0	±	0.00 b		0	±	0.00 b
	CIM×T		20（100）		12.35	±	0.33 b		50.33	±	4.11 b		99.03	±	0.68 a		0	±	0.00 b		0	±	0.00 b
	F-valueb				F3, 80	=	6.661***		F3, 80	=	90.977***		F3, 80	=	39.519***		F3, 80	=	2443.225***		F3, 80	=	2410.217***
	T×T		14(100）		12	±	0.52 bc		98.21	±	a1.29 a		97.03	±	a1.12 a		74.78	±	a1.10 a		8.57	±	0.47 a
	CN×CN		19（100）		21	±	0.84 a		97.71	±	a0.92 a		93.29	±	a1.79 a		80.8	±	a1.17 a		15.37	±	0.61 a
	T×CN		19（100）		14.84	±	0.41 b		46.33	±	a5.10 b		61.75	±	a6.75 b		18.38	±	a5.92 b		0.89	±	0.39 b
	CN×T		15（100）		11.87	±	0.40 bc		45.57	±	a3.16 b		98.67	±	a1.33 a		0	±	a0.00 b		0	±	0.00 c
	（T×CN）×T		10（60.0）		11.83	±	1.99 c		39.4	±	10.79 b		24.22	±	12.83 c		83.33	±	16.67 a		1	±	0.55 b
	（T×CN）×CN		10（10.0）		（2）				（0.00）				-				-				-
	F-valueb				F4, 68	=	24.873***		F4, 68	=	76.818***		F4, 67	=	24.747***		F4, 65	=	79.586***		F4, 67	=	151.635***
	T×T		14(100）		12	±	0.52 b		98.21	±	1.29 a		97.03	±	1.12 a		74.78	±	1.10 a		8.57	±	0.47 b
	K×K		19（100）		14.58	±	0.77 a		98.01	±	0.80 a		94.21	±	1.05 a		77.18	±	1.48 a		10.42	±	0.63 a
	T×K		18（100）		14.06	±	0.64 ab		63.25	±	8.43 b		52.47	±	8.28 b		0	±	0.00 b		0	±	0.00 c
	K×T		19（100）		15.05	±	0.55 a		43.67	±	4.70 c		99.47	±	0.53 a		0	±	0.00 b		0	±	0.00 c
	F-valueb				F3, 66	=	4.056*		F3, 66	=	32.694***		F3, 66	=	25.250***		F3, 66	=	2791.109***		F3, 66	=	2226.727***
	T×T		14(100）		12	±	0.52 bc		98.21	±	a1.29 a		97.03	±	a1.12 a		74.78	±	1.10 b		8.57	±	0.47 ab
	J×J		30（100）		20.5	±	0.43 a		97.85	±	a0.73 a		97.84	±	a0.89 a		84.69	±	0.54 b		16.6	±	0.38 a
	T×J		17（100）		12.71	±	0.47 abc		71.82	±	a3.91 b		71.24	±	a4.67 ab		25.06	±	5.81 c		1.59	±	0.33 cd
	J×T		24（100）		17.88	±	0.61 ab		54.04	±	a5.49 bc		64.6	±	a4.49 ab		35.41	±	5.81 c		2.83	±	0.69 c
	（T×J）×T		12（33.3）		13	±	5.05 c		22.38	±	a9.78 d		72.22	±	14.70 ab		100	±	0.00 a		3	±	0.58 bc
	（T×J）×J		11（18.2）		13.5	±	3.50 abc		12.94	±	a7.06 d		0	±	a0.00 c		-				0	±	0.00 d
	（J×T）×T		12（16.7）		9.5	±	1.50 c		31.82	±	31.82 cd		28.57, n=1♀				100	±	0		（1.00）
	（J×T）×J		31（64.5）		17.65	±	0.67 ab		16.21	±	a2.37 d		53.46	±	a8.82 b		100	±	0.00 a		1.79	±	0.39 c
	F-valueb				F7, 105	=	12.928***		F7, 105	=	68.797***		F6, 102	=	17.897***		F5, 96	=	54.098***		F6, 102	=	38.782***
	I×I		18（100）		12.61	±	0.41 ab		97.44	±	1.01 a		96.69	±	0.90 b		74.16	±	1.41 a		8.83	±	0.37 a
	CIM×CIM		29（100）		11.97	±	0.41 ab		98.83	±	0.57 a		94.5	±	0.98 b		74.79	±	1.37 a		8.41	±	0.39 a
	I×CIM		12（100）		11.58	±	0.40 b		24.14	±	2.26 c		100	±	0.00 a		0	±	0.00 b		0	±	0.00 b
	CIM×I		19（100）		14.11	±	0.80 a		59.9	±	4.57 b		97.95	±	0.81 ab		0	±	0.00 b		0	±	0.00 b
	F-valueb				F3, 74	=	3.398*		F3, 74	=	186.240***		F3, 74	=	5.816**		F3, 74	=	1700.876***		F3, 74	=	1843.996***
	I×I		18（100）		12.61	±	0.41 b		97.44	±	1.01 a		96.69	±	0.90 ab		74.16	±	1.41 b		8.83	±	0.37 b
	CN×CN		19（100）		21	±	0.84 a		97.71	±	0.92 a		93.29	±	1.79 b		80.8	±	1.17 a		15.37	±	0.61 a
	I×CN		12（100）		11.83	±	0.47 b		24.8	±	1.19 b		100	±	0.00 a		0	±	0.00 c		0	±	0.00 c
	CN×I		16（100）		12.06	±	0.50 b		90.12	±	3.61 a		97.79	±	1.00 ab		0	±	0.00 c		0	±	0.00 c
	F-valueb				F3, 61	=	52.799***		F3, 61	=	99.785***		F3, 61	=	4.382***		F3, 61	=	2273.568***		F3, 61	=	2959.138***
	I×I		18（100）		12.61	±	0.41 ab		97.44	±	1.01 a		96.69	±	0.90 bc		74.16	±	1.41 a		8.83	±	0.37 b
	K×K		19（100）		14.58	±	0.77 a		98.01	±	0.80 a		94.21	±	1.05 c		77.18	±	1.48 a		10.42	±	0.63 a
	I×K		17（100）		11.06	±	0.30 b		23.88	±	1.68 c		100	±	0.00 a		0	±	0.00 b		0	±	0.00 c
	K×I		19（100）		14	±	0.61 a		70.73	±	4.91 b		98.21	±	1.10 ab		0	±	0.00 b		0	±	0.00 c
	F-valueb				F3, 69	=	7.891***		F7, 179	=	120.172***		F7, 179	=	9.248***		F7, 179	=	2352.390***		F7, 179	=	2204.995***
	I×I		18（100）		12.61	±	0.41 b		97.44	±	1.01 a		96.69	±	0.90 a		74.16	±	1.41 b		8.83	±	0.37 b
	J×J		30（100）		20.5	±	0.43 a		97.85	±	0.73 a		97.84	±	0.89 a		84.69	±	0.54 a		16.6	±	0.38 a
	I×J		16（100）		12.38	±	0.41 b		44.01	±	4.93 c		99.48	±	0.52 a		0	±	0.00 c		0	±	0.00 c
	J×I		24（100）		19	±	0.50 a		76.82	±	4.75 b		40.83	±	5.45 b		0	±	0.00 c		0	±	0.00 c
	F-valueb				F3, 84	=	92.839***		F3, 84	=	57.651***		F3, 84	=	94.577***		F3, 84	=	6071.835***		F3, 84	=	6557.453***
	CIM×CIM		29（100）		11.97	±	0.41 d		98.83	±	0.57 a		94.5	±	0.98 a		74.79	±	1.37 ab		8.41	±	0.39 a
	CN×CN		19（100）		21	±	0.84 a		97.71	±	0.92 a		93.29	±	1.79 a		80.8	±	1.17 a		15.37	±	0.61 a
	CIM×CN		34（100）		16.09	±	0.45 b		61.57	±	5.71 b		89.08	±	2.30 a		43.47	±	5.92 c		5.62	±	0.97 b
	CN×CIM		19（100）		12.26	±	0.45 d		99.47	±	0.53 a		93.32	±	1.53 a		77.1	±	1.13 a		8.79	±	0.39 a
	（CIM×CN）×CIM		20（100）		14.4	±	0.54 bc		93.66	±	2.17 a		89.31	±	2.95 a		82.12	±	1.67 a		9.75	±	0.45 a
	（CIM×CN）×CN		25（100）		12.88	±	0.44 cd		49.27	±	6.67 b		72.67	±	4.73 b		53.03	±	7.23 bc		3	±	0.64 b
	（CN×CIM）×CIM		22（100）		12.91	±	0.49 cd		94.49	±	1.41 a		88.55	±	2.55 ab		74.28	±	1.69 ab		8	±	0.39 a
	（CN×CIM）×CN		20（100）		12.75	±	0.42 cd		96.12	±	1.23 a		94.43	±	0.87 a		73.41	±	1.52 ab		8.5	±	0.36 a
	F-valueb				F7, 180	=	27.123***		F7, 180	=	25.364***		F7, 180	=	5.222***		F7, 180	=	10.199***		F7, 180	=	20.341***
	CIM×CIM		29（100）		11.97	±	0.41 c		98.83	±	0.57 a		94.5	±	0.98 a		74.79	±	1.37 ab		8.41	±	0.39 abc
	K×K		19（100）		14.58	±	0.77 ab		98.01	±	0.80 a		94.21	±	1.05 ab		77.18	±	1.48 ab		10.42	±	0.63 ab
	CIM×K		27（100）		16.93	±	0.62 a		96.27	±	1.16 ab		93.44	±	1.38 ab		77.68	±	1.52 a		11.78	±	0.51 a
	K×CIM		19（100）		15.32	±	0.81 ab		88.11	±	2.65 bc		87.68	±	2.20 ab		77.28	±	1.81 ab		9.42	±	0.76 abc
	（CIM×K）×CIM		17（100）		13.65	±	0.70 bc		93.53	±	1.97 abc		84.27	±	2.80 b		78.68	±	1.97 a		8.41	±	0.54 abc
	（CIM×K）×K		26（100）		14.27	±	0.50 abc		83.89	±	3.71 c		87.51	±	2.36 ab		73.47	±	2.09 ab		7.96	±	0.61 bc
	（K×CIM）×CIM		25（100）		15.24	±	0.65 ab		82.3	±	4.08 c		85.27	±	1.93 b		67.86	±	3.59 b		7.72	±	0.74 c
	（K×CIM）×K		25（100）		14.8	±	0.56 ab		98.34	±	0.72 a		86.79	±	1.80 ab		72.69	±	1.40 ab		9.16	±	0.42 abc
	F-valueb				F7, 179	=	6.550***		F7, 179	=	8.616***		F7, 179	=	4.108***		F7, 179	=	2.873**		F7, 179	=	5.292***
	CIM×CIM		29（100）		11.97	±	0.41 c		98.83	±	0.57 a		94.5	±	0.98 a		74.79	±	1.37 c		8.41	±	0.39 b
	J×J		30（100）		20.5	±	0.43 a		97.85	±	0.73 a		97.84	±	0.89 a		84.69	±	0.54 b		16.6	±	0.38 a
	CIM×J		22（100）		12.86	±	0.43 c		49.93	±	4.79 c		98.69	±	0.73 a		0	±	0.00 e		0	±	0.00 e
	J×CIM		37（100）		17	±	0.36 b		65.66	±	3.50 b		59.61	±	3.60 b		57.91	±	3.19 d		4.16	±	0.53 c
	（J×CIM）×CIM		27（100）		16.78	±	0.57 b		25.34	±	3.03 d		87.76	±	3.85 a		100	±	0.00 a		3.48	±	0.45 cd
	（J×CIM）×J		26（100）		19.5	±	0.65 a		19.62	±	1.47 d		63.81	±	6.50 b		100	±	0.00 a		2.27	±	0.29 d
	F-valueb				F5, 165	=	56.300***		F5, 165	=	172.410***		F5, 165	=	26.129***		F5, 165	=	719.278***		F5, 165	=	185.296***
	CN×CN		19（100）		21	±	0.84 a		97.71	±	0.92 a		93.29	±	1.79 a		80.8	±	1.17 a		15.37	±	0.61 a
	K×K		19（100）		14.58	±	0.77 b		98.01	±	0.80 a		94.21	±	1.05 a		77.18	±	1.48 a		10.42	±	0.63 ab
	CN×K		15（100）		12.53	±	0.64 b		95.84	±	1.30 a		85.52	±	2.83 b		72	±	2.26 a		7.4	±	0.54 b
	K×CN		15（100）		14.07	±	0.69 b		67.26	±	7.47 b		70.19	±	5.69 b		45.04	±	8.55 b		4.73	±	1.29 c
	（CN×K）×CN		19（100）		12.9	±	0.39 b		91.39	±	2.10 a		90.89	±	1.86 a		72.75	±	2.31 a		7.79	±	0.39 b
	（CN×K）×K		15（100）		12.67	±	0.45 b		89.36	±	2.28 a		93.39	±	1.91 a		74.7	±	3.57 a		7.8	±	0.42 b
	（K×CN）×CN		16（100）		13.31	±	0.50 b		90.67	±	1.99 a		95.28	±	1.71 a		80.88	±	1.38 a		9.25	±	0.38 ab
	（K×CN）×K		18（100）		13.61	±	0.65 b		88.68	±	2.53 a		92.96	±	2.20 a		77.69	±	2.61 a		8.78	±	0.63 b
	F-valueb				F7, 128	=	15.838***		F7, 128	=	7.295***		F7, 128	=	5.583***		F7, 128	=	10.083***		F7, 128	=	16.797***
	CN×CN		19（100）		21	±	0.84 b		97.71	±	0.92 a		93.29	±	1.79 ab		80.8	±	1.17 c		15.37	±	0.61 a
	J×J		30（100）		20.5	±	0.43 b		97.85	±	0.73 a		97.84	±	0.89 a		84.69	±	0.54 b		16.6	±	0.38 a
	CN×J		26（100）		26.31	±	0.71 a		84.49	±	2.27 b		89.06	±	1.77 bc		0	±	0.00 d		0	±	0.00 d
	J×CN		27（100）		21.3	±	0.38 b		98.33	±	0.91 a		97.74	±	0.90 a		84.57	±	0.82 b		17.33	±	0.44 a
	（J×CN）×CN		31（100）		21.61	±	0.56 b		20.91	±	2.04 c		82.07	±	3.65 bc		100	±	0.00 a		3.83	±	0.35 b
	（J×CN）×J		28（100）		21.29	±	0.59 b		14.02	±	1.87 c		73.43	±	6.37 c		100	±	0.00 a		2.64	±	0.38 c
	F-valueb				F5, 155	=	11.054***		F5, 155	=	324.385***		F5, 150	=	8.216***		F5, 148	=	5096.754***		F5, 150	=	402.852***
	K×K		19（100）		14.58	±	0.77 abc		98.01	±	0.80 a		94.21	±	1.05 a		77.18	±	a1.48 a		10.42	±	0.63 a
	J×J		30（100）		20.5	±	0.43 a		97.85	±	0.73 a		97.84	±	0.89 a		84.69	±	a0.54 a		16.6	±	0.38 a
	K×J		22（100）		15.73	±	0.45 ab		82.19	±	3.09 b		89	±	3.16 a		0	±	a0.00 c		0	±	0.00 c
	J×K		22（100）		19.5	±	0.50 a		71.88	±	4.13 b		44	±	4.22 b		43.04	±	a6.38 b		3.5	±	0.70 b
	（J×K）×K		24（12.5）		12.33	±	2.85 bc		25.19	±	4.12 c		44.44	±	5.56 b		66.67	±	33.33 a		1	±	0.58 b
	（J×K）×J		31（48.4）		12.73	±	1.91 c		28.22	±	5.19 c		61.6	±	8.63 b		65.28	±	a9.05 a		1.75	±	0.35 b
	F-valueb				F5, 105	=	11.088***		F5, 105	=	66.838***		F5, 102	=	38.336***		F5, 102	=	52.031***		F5, 102	=	115.706***
	an: Number of females tested. Numerals in parenthese indicate percentage of oviposited females [(females oviposited/females tested)×100].
	bData were analyzed using one-way ANOVA （*, P<0.05; **, P<0.01; ***, P<0.001). Values within each combination column followed by the different letter were significantly diferent at P<0.05 (Tukey-HSD test). Data are shown as mean ± S.E.
