# Supplementary material for: Patterns of reproductive isolation in a haplodiploid mite, Amphitetranychus viennensis: prezygotic isolation, hybrid inviability and hybrid sterility
Source: BMC Ecol Evol. 2021 Sep 23;21:177. doi: 10.1186/s12862-021-01896-5 (PMC8459536; doi:10.1186/s12862-021-01896-5)
Supplement: Supplementary file 2 — Additional file 2: Table S2. Quasibinomial generalized linear models used in the lines in each female population in Fig. 4a. [file 12862_2021_1896_MOESM2_ESM.xlsx]

## Sheet: Table S2
Table S2. Quasibinomial generalized linear models used in the lines in each female population in Figure 4 (a).
		Quasibinomial GLM					Estimated genetic distance
Female	Explanatory variable	Estimate	SE	t value	P		99.0% barrier	99.9% barrier
CIM	(Intercept)	-1.32123	0.143185	-9.22743	< 0.001		0.292685	0.407043
	Genetic distance	20.214	3.19633	6.32415	< 0.01
CN	(Intercept)	-1.49397	0.34776	-4.29598	< 0.01		0.16789	0.231627
	Genetic distance	36.2684	6.74348	5.37829	< 0.01
K	(Intercept)	-1.50561	0.270246	-5.57124	< 0.01		0.184852	0.254895
	Genetic distance	33.0033	5.3703	6.14552	< 0.01
