# Supplementary material for: Patterns of reproductive isolation in a haplodiploid mite, Amphitetranychus viennensis: prezygotic isolation, hybrid inviability and hybrid sterility
Source: BMC Ecol Evol. 2021 Sep 23;21:177. doi: 10.1186/s12862-021-01896-5 (PMC8459536; doi:10.1186/s12862-021-01896-5)
Supplement: Supplementary file 3 — Additional file 3: Table S3. Primers used in genetic analyses of Amphitetranychus viennensis and in PCR assay for endosymbiont infection. [file 12862_2021_1896_MOESM3_ESM.xlsx]

## Sheet: Table S3
Table S3. Primers used in genetic analyses of Amphitetranychus viennensis and in PCR assay for endosymbiont infection.
Target	Primer	Sequence	Locus	Fragment size	Reference
A. viennensis	C1-J-1718	5'-GGA GGA TTT GGA AAT TGA TTA GTT CC-3'	mtCOI	618bp	Simon et al. (1994)
	CO1 REVA	5'-GAT AAA ACG TAA TGA AAA TGA GCT AC-3'			Gotoh et al. (2009)
Wolbachia	Wsp-F	5' -TGG TCC AAT AAG TGA TGA AGA AAC TAG CTA-3'	wsp gene	596bp	Jeyaprakash & Hoy (2000)
	Wsp-R	5'- AAA AAT TAA ACG CTA CTC CAG CTT CTG CAC-3'
Cardinium	Car-sp-F	5'-CGG CTT ATT AAG TCA GTT GTG AAA TCC TAG-3'	16S	544bp	Nakamura et al. (2009)
	Car-sp-R	5'-TCC TTC CTC CCG CTT ACA CG-3'
	CFB-f1	5'-GGA ACC TTA CCT GGG CTA GAA TGT ATT-3'	16S	470bp	Morimoto et al. (2006)
	CFB-r1	5'-GCC ACT GTC TTC AAG CTC TAC CAA C-3'
Spiroplasma	ApDnaAF1	5'-ATT CTT CAG TAA AAA TGC TTG GA-3'	dnaA	450bp	Tsuchida et al. (2002)
	ApDnaAR1	5'-ACA CAT TTA CTT CAT GCT ATT GA-3'
Rickettsia	17kD1	5'-GCT CTT GCA ACT TCT ATG TT-3'	17 kDa	434bp	Webb et al. (1990)
	17kD2	5'-CAT TGT TCG TCA GGT TGG CG-3'
